# Supplementary material for: All-trans retinoic acid suppresses malignant characteristics of CD133-positive thyroid cancer stem cells and induces apoptosis
Source: PLoS One. 2017 Aug 17;12(8):e0182835. doi: 10.1371/journal.pone.0182835 (PMC5560547; doi:10.1371/journal.pone.0182835)
Supplement: S5 File — (XLS) [file pone.0182835.s005.XLS]

## Sheet: Sheet1
Pos	Name	+/- Result SYBR	Ct SYBR
A1	P-GADPH	Positive	21.65
A2	P-GADPH	Positive	23.12
A3	F-GADPH	Positive	20.54
A4	F-GADPH	Positive	20.06
A5	A-GADPH	Positive	23.93
A6	A-GADPH	Positive	24.27
B1	P-TG	Positive	26.18
B2	P-TG	Positive	26.08
B3	F-TG	Positive	26.71
B4	F-TG	Positive	26.25
B5	A-TG	Positive	26.6
B6	A-TG	Positive	26.64
C1	P-TPO	Positive	28.13
C2	P-TPO	Positive	28.04
C3	F-TPO	Positive	28.17
C4	F-TPO	Positive	28.13
C5	A-TPO	Positive	28.31
C6	A-TPO	Positive	28.19
D1	P-NIS	Positive	26.25
D2	P-NIS	Positive	26.45
D3	F-NIS	Positive	27.49
D4	F-NIS	Positive	27.37
D5	A-NIS	Positive	27.06
D6	A-NIS	Positive	27.4
Analysis Parameters
Type of Application	Quantification
Dye(s)	SYBR
Inverted Data	OFF
Threshold setting	Noiseband
Threshold level	109
Baseline setting	Automatic
Baseline range (from cycle no. ... to)	n/a
Drift Correction	OFF
