# Supplementary material for: All-trans retinoic acid suppresses malignant characteristics of CD133-positive thyroid cancer stem cells and induces apoptosis
Source: PLoS One. 2017 Aug 17;12(8):e0182835. doi: 10.1371/journal.pone.0182835 (PMC5560547; doi:10.1371/journal.pone.0182835)
Supplement: S6 File — (XLS) [file pone.0182835.s006.XLS]

## Sheet: Sheet1
Pos	Name	+/- Result SYBR	Ct SYBR
A1	P-GADPH	Positive	19.08
A2	P-GADPH	Positive	19.49
A3	F-GADPH	Positive	21.57
A4	F-GADPH	Positive	21.63
A5	A-GADPH	Positive	21.22
A6	A-GADPH	Positive	21.68
B1	P-TG	Positive	20.98
B2	P-TG	Positive	21.53
B3	F-TG	Positive	21.55
B4	F-TG	Positive	20.97
B5	A-TG	Positive	20.7
B6	A-TG	Positive	20.82
C1	P-TPO	Positive	22.73
C2	P-TPO	Positive	22.54
C3	F-TPO	Positive	22.5
C4	F-TPO	Positive	22.03
C5	A-TPO	Positive	22.34
C6	A-TPO	Positive	22.34
D1	P-OCT4	Positive	25.47
D2	P-OCT4	Positive	24.55
D3	F-OCT4	Positive	26.48
D4	F-OCT4	Positive	26.16
D5	A-OCT4	Positive	25.67
D6	A-OCT4	Positive	25.47
E1	P-NIS	Positive	22.84
E2	P-NIS	Positive	22.84
E3	F-NIS	Positive	23.95
E4	F-NIS	Positive	23.5
E5	A-NIS	Positive	23.09
E6	A-NIS	Positive	23.35
F1	P-GLUT1	Positive	21.69
F2	P-GLUT1	Positive	21.91
F3	F-GLUT1	Positive	20.87
F4	F-GLUT1	Positive	20.88
F5	A-GLUT1	Positive	20.86
F6	A-GLUT1	Positive	20.81
G1	P-ONF	Positive	18.37
G2	P-ONF	Positive	18.68
G3	F-ONF	Positive	18.28
G4	F-ONF	Positive	18.1
G5	A-ONF	Positive	26.3
G6	A-ONF	Positive	26.82
Analysis Parameters
Type of Application	Quantification
Dye(s)	SYBR
Inverted Data	OFF
Threshold setting	Noiseband
Threshold level	213
Baseline setting	Automatic
Baseline range (from cycle no. ... to)	n/a
Drift Correction	OFF
